# Supplementary material for: International cross-cultural development and field testing of the primary care practice questionnaire for the PaRIS survey (PaRIS-PCPQ)
Source: BMC Prim Care. 2024 May 17;25:168. doi: 10.1186/s12875-024-02375-8 (PMC11100105; doi:10.1186/s12875-024-02375-8)
Supplement: Supplementary file 1 — Supplementary Material 1 [file 12875_2024_2375_MOESM1_ESM.xlsx]

## Sheet: Location
Section	Domain	Subdomain	Source	Item (question)	Item (options)	Item (response categories)	merged ranking mean
Clinic	location	clinic location	Commonwealth Fund	Where is your practice located?		city / suburb / small town / rural area	8
Clinic	location	accessibility	QUALICOPC	Is it possible for your patients to visit your practice/centre:	1. After 18.00 h (at least once per week) 2. On a weekend day (at least once per month)	yes/no	8
Clinic	location	accessibility	QUALICOPC	Do you offer a walk-in hour?		yes/no	8
Clinic	location	access to other medical facilities	QUALICOPC	What access do you have to laboratory facilities?		Within my practice or centre / easy access outside my practice / insufficient access	8
Clinic	location	access to other medical facilities	QUALICOPC	What access do you have to X-ray facilities		Within my practice or centre / easy access outside my practice / insufficient access	8
Clinic	location	accessibility	Quebec survey	At your clinic, can a patient leave a message on an answering machine and get a return call from a physician or nurse?		Yes / No	8
Clinic	location	accessibility	Quebec survey	At your clinic do you offer services at night (between midnight and 8:00 a.m.)?		Yes / No	8
Clinic	location	accessibility	Quebec survey	At your clinic outside the clinic’s opening hours, do you direct patients to another available clinic?		Yes / No	8
Clinic	location	accessibility	Quebec survey	At your clinic do you offer services by appointment during weekends (Saturday or Sunday)?		Yes / No	8
Clinic	location	accessibility	Quebec survey	At your clinic outside the clinic’s opening hours, do you direct patients to hospital emergency departments?		Yes / No	8
Clinic	location	accessibility	Quebec survey	To what patients do you offer walk-in services		All the patients/ only patients that have a medical record at the clinic (under a doctor's name) / Doesn't apply because we do not offer walk in servieces	8
Clinic	location	accessibility	Commonwealth Fund	Does your practice have an arrangement where patients can see a doctor or nurse if needed when the practice is closed without going to the hospital emergency room or department?		yes / yes, practice has arrangements / yes, regional arrangements / no	7.5
Clinic	location	clinic location	QUALICOPC	How would you characterise the place where you are currently practising?		Big(inner) city/Suburbs/(small) town/ Mixed-urban-rural/ rural	7.5
Clinic	location	accessibility	Quebec survey	At your clinic do you offer services by appointment during weekday evenings (after 6:00 p.m.)?		Yes / No	7.5
Clinic	location	accessibility	Quebec survey	At your clinic do you offer walk-in services during weekends (Saturday or Sunday)?		Yes / No	7.5
Clinic	location	access to other medical facilities	Quebec survey	In the building in which your clinic is located, …	...are there any services offered by other health professionals (other than physicians)?	yes (if yes how many different types of other health professionals are present? / no	7.5
Clinic	location	accessibility	QUALICOPC	During evenings and night at weekday, what access do your patients have to (non-emergency) medical services?		Not applicable (I am always available for my patients) / I am available on a rota basis with a group of GP's / I am not available, but other GP`s are available (on a rota basis) / other physicians (not GP`s) provide out of hour care / other arrangements are available	7
Clinic	location	accessibility	QUALICOPC	On Saturdays and Sundays, what access do your patients have to (non-emergency) medical service?		Not applicable (I am always available for my patients) / I am available on a rota basis with a group of GP's / I am not available, but other GP`s are available (on a rota basis) / other physicians (not GP`s) provide out of hour care / other arrangements are available	7
Clinic	location	accessibility	Quebec survey	At your clinic do you offer walk-in services during weekday evenings (after 6:00 p.m.)?		Yes / No	7
Clinic	location	access to other medical facilities	Quebec survey	Are the following services available in the building where your clinic is located?	Blood samples / radiology / electrocardiography / spirometry / colonsocopy/ bone densitometry / magnetic resonance / ultrasound/doppler / echocardiography / computed tomography / mammography	yes/no	7
Clinic	location	accessibility	PCMH-A (Part 7: Enhanced Access)	Contacting the practice team during regular business hours	Level D: is difficult; Level C: relies on the practice’s ability to respond to telephone messages; Level B: is accomplished by staff responding by telephone within the same day; Level A: is accomplished by providing a patient a choice between email and phone interaction, utilizing systems which are monitored for timeliness	0/1/2/3/4/5/6/7/8/9/10/11/12	6.5
Clinic	location	accessibility	QUALICOPC	How many hours on an average working day is your practice /centre open for pateint care (lunch breaks excluded)		hours per day	6.5
Clinic	location	accessibility	Quebec survey	At your clinic, when a patient has an urgent problem, can he or she be seen…	a) Between scheduled appointments on the same day? / b) On the same day during a time slot reserved for emergency cases (e.g. before or after seeing your patients who have appointments)?	Always/Often/Sometimes/Never	6.5
Clinic	location	accessibility	Quebec survey	Does your clinic participate in a healthcare access network to ensure that your clinic’s office hours are coordinated with those of other clinics (evenings, weekends, etc.)?		yes/no	6.5
Clinic	location	accessibility	Quebec survey	What percentage of walk-in visits to all visits do you provide at your clinic?		0% / 1-25% / 26-50% / 51-75% / 76-100%	6.5
Clinic	location	access to other medical facilities	Quebec survey	In the building where your clinic is located, are there other primary healthcare medical teams or other general practitioners who are not part of your clinic?		yes/no	6.33333
Clinic	location	accessibility	Quebec survey	When your clinic is closed, is there an on-call system for	vulnerable patients/regular patients who have a family doctor at your clinic? / people who have a medical record but don't have a family doctor at your clinic? People who don't have a medical record at the clinic?	yes/no	6
Clinic	location	accessibility	PCMH-A (Part 7: Enhanced Access)	After-hours access	Level D: .is not available or limited to an answering machine; Level C is available from a coverage arrangement without a standardized communication protocol back to the practice for urgent problems; Level B: is provided by coverage arrangement that shares necessary patient data and provides a summary to the practice; Level A: is available via the patient’s choice of email, phone or in-person dir…	0/1/2/3/4/5/6/7/8/9/10/11/12	5.5
Clinic	location	clinic location	Quebec survey	Where is your clinic located?		In a building owned by the physicians or of which they are shareholders / In rented offices in a commercial building for health professionals / In rented offices in a commercial building for any type of business / In an establishment that is part of the publicly-funded health network (hospital, CLSC, etc.) / other (specify)	5.5
Clinic	location	access to other medical facilities	QUALICOPC	What is the distance by road from your (main) practice building to:	1. The nearest GP practice (not in your group or centre) 2. The nearest general or university hospital	In the same building / less than 10 km/11-20 km/ more than 20 km	5
Clinic	location	accessibility	Commonwealth Fund	What proportion of your patients who request a same- or next-day appointment get one?		almost all (more than 80%) / most (60-80 %) / about half (about 50% / some (20-40 %) / few (less than 20%)	4.5
Clinic	location	accessibility	Quebec survey	At your clinic outside the clinic’s opening hours, do you direct patients to the Info-Santé help line?		Yes / No	4.5
Clinic	location	accessibility	Starfield PCAT (provider survey)	When your office is open and patients get sick, would someone from your office see them that day?		Definitely/Probably / Probably not / Definitely not / Not sure/ Don't Know	4.5
Clinic	location	accessibility	Starfield PCAT (provider survey)	When your office is closed during the night and patients get sick, would someone from your office be able to see them that night?		Definitely/Probably / Probably not / Definitely not / Not sure/ Don't Know	4.5
Clinic	location	clinic collaborations	Quebec survey	In the building in which your clinic is located …	...To what degree do the general practitioners in your clinic collaborate (exchange, referrals) with the medical specialists located IN THE SAME BUILDING as your clinic?	Quite a bit / somewhat / a bit / not at all	3.5
Clinic	location	clinic collaborations	Quebec survey	To what degree do the general practitioners in your clinic collaborate (exchange, referrals) with medical specialists located ELSEWHERE THAN IN THE BUILDING where your clinic is?		Quite a bit / somewhat / a bit / not at all	3.5
Clinic	location	clinic collaborations	Quebec survey	In the building in which your clinic is located, …	...To what degree do the doctors in your clinic collaborate (exchange, referrals) with other health professionals located IN THE SAME BUILDING as your clinic?	Quite a bit / somewhat / a bit / not at all	3.5
Clinic	location	clinic collaborations	Quebec survey	To what degree do the doctors in your clinic collaborate (exchange, referrals) with other health professionals (other than physicians) located ELSEWHERE THAN IN THE BUILDING where your clinic is?		Quite a bit / somewhat / a bit / not at all	3.5
						25% Quartil	5.5
						50% Quartil	7
						75% Quartil	8

## Sheet: Model
Section	Domain	Subdomain	Source	Item (question)	Item (options)	Item (response categories)	merged ranking mean
Clinic	model	patient time	Commonwealth Fund	On average, how much time are you able to spend with a patient during a routine appointment/visit?		less than 15 minutes / 15 to less than 25 minutes / 25 minues or more	8
Clinic	model	structure of care setting	QUALICOPC	Do you work alone or in a shared accomodation with one or more GPs and/or medical specialists? Please also fill in their number of Full-time Equivalents (FTE's)		Alone/ With GP`s in shared accomodation X other yourself/ With medical specialist in shared accomodation	8
Clinic	model	equipment	QUALICOPC	Please tick the equipment used in your practice yourself or your staff		Laboratory: Haemoglobinometer/Any blood glucose test set/any cholesterol meter/blood-cell counter; Imaging: Ophthalmoscope/Proctopscope/Otoscope/Gastroscope/Sigmoidscope/X-ray/Ultrasound for abdomen or fetus/Microscope; Functions: Audiometer/Bicycle ergometer/Eye tonometer/Peak flow/Spirometer/Electrocardiograph/blood-pressure meter/infusion set/doctor`s bag for emergencied and home visits; Other…	8
Clinic	model	patient load	QUALICOPC	Which restrictions do you apply to accepting new patients? (More than one answer can be given)		No restrictions (everyone is accepted) / no new patients are taken above a maximum numner / No new patients are taken above a certain age / No new patients are taken outside my geographical working area / I use wait period for new patients / Acceptance depends on patient`s medical history / Acceptance depends on patient's insurance status	8
Clinic	model	Breadth of service	QUALICOPC	Does your practice nurse or assistant independently provide:	1. Immunisation 2. Health promotion (e.g. giving lifestyle or smoking cessation advice) 3. Routine checks of chronically ill patients (e.g. those with diabetes) 4. Minor procedures (e.g. ear syringing, wound treatment)	Not applicable (no nurse in my practice)/ yes/no	8
Clinic	model	Breadth of service	QUALICOPC	To what extend are you involved in the health education on the following topics ? (more than one answer can be given)	1. Smoking 2. Diet 3. Problematic use of alcohol 4. Physical care	Not involved / in connection with normal patient contacts / in group sessions or special programmes	8
Clinic	model	Breadth of service	QUALICOPC	During the past 12 month, have you offered special session(s) or clinics for the following groups?	1. Diabetic patients 2. Hypertensive patients 3. Pregnant women 4. Elderly	yes/no	8
Clinic	model	clinic strategies	Quebec survey	Do any general practitioners at your clinic share …	a) rooms (offices, examination rooms, witing room?) / b) operating costs for the clinic? / c) support staff (secretary and receptionist)? / d) an appointment management system? / e) medical records system? / f) pooled income?	Yes/No/Doest apply because only 1 doctor in the clinic	8
Clinic	model	clinic strategies	Quebec survey	At your clinic is there staff mainly assigned to reception of patients?		Yes / No	8
Clinic	model	clinic strategies	Quebec survey	At your clinic is there staff mainly assigned to manage medical records (opening new files, managing archives)?		Yes / No	8
Clinic	model	equipment	Quebec survey	At your clinic are the following services available	Strep-test / Skin biopsy / IUD insertion / Musculo skeletal injection /anspiration / Suture, minor surgery / cervical pap-test	yes/no	8
Clinic	model	equipment	Quebec survey	Are the following vaccination services offered at your clinic?	Childhood vaccination / Influenza (seasonal flu) vaccination?	yes/no	8
Clinic	model	Breadth of service	Quebec survey	In your clinic, do any general practitioners provide follow-up for pregnant women?		yes/no	8
Clinic	model	Breadth of service	Quebec survey	In your clinic, do any general practitioners provide follow-up for children aged 5 years or less		yes/no	8
Clinic	model	clinic strategies	Quebec survey	Does your clinic have formal or informal arrangements with other primary healthcare clinics, CLSCs, hospitals and/or medical specialist clinics for any of the following:	a)planning services offered (on-call activities, clinic office hours, etc.)? / b)access to technical services (e.g. radiology, laboratory)? / c) exchange of resources (e.g. loan of professionals)? / d)follow-up for hospitalised patients or patients seen at the clinic? / other (specify!)	no/ with one or serveral primary healthcare clinics / with one or several CLSC(s) / with one or several hospital(s) / with one or several specialized clinics	8
Clinic	model	structure of care setting	Starfield PCAT (provider survey)	Type of practice		solo practice/single specialty group practice/multi-specialty group practice/ public health clinic / community health clinic or neighborhood health center / hospital clinic / rural health clinic	8
Clinic	model	Breadth of service	Starfield PCAT (provider survey)	If patients need any of the following services, would they be able to get them on-site at your office?	Immunization / Family-planning or birth controls erviece / Counseling for behavior or mental problems / Suturing for a minor laceration	Definitely/Probably / Probably not / Definitely not / Not sure/ Don't Know	8
Clinic	model	patient load	Starfield PCAT (provider survey)	Is your practice able to determine how many patients (not visits) you have seen in a year?		yes / no / don't know	8
Clinic	model	Breadth of service	Commonwealth Fund	Do you and/or other personnel that work with you in your practice provide care in any of the following ways?	Make home visits	yes, frequently / yes, occasionally / no	7.5
Clinic	model	practice population	Commonwealth Fund	How often does your practice see the following patients?	Patients with multiple chronic conditions / Patients with severe mental health problems / Patients with substance-use related issues / Patients in need of palliative care, including for cancer / Patients in need of long term care / Patients in need of social services in the community (e.g., housing, meals and transportation) / Patients needing language translation / Patients with dementia	often / sometimes / rarely / never	7.5
Clinic	model	structure of care setting	Commonwealth Fund	How many full-time equivalent (FTE) doctors, including yourself, are in your practice? (For example, 2 fulltime doctors = 2.00 FTE)		less than 2 / 2 to less than 5 / 5 or more	7.5
Clinic	model	Breadth of service	QUALICOPC	When do you, or your staff measure blood pressure? (more than one answer can be given)		In connection with relevant clinical conditions / in request / routinly in office contacts with adults (regardless of the reason for the visit) / in adults invited for this purpose	7.5
Clinic	model	Breadth of service	QUALICOPC	When do you, or your staff measure cholesterol level? (more than one answer can be given)		In connection with relevant clinical conditions / in request / routinly in office contacts with adults (regardless of the reason for the visit) / in adults invited for this purpose / no such measures	7.5
Clinic	model	Breadth of service	QUALICOPC	Are you or your practice staff involved in the following activities?	1. Routine anental care 2. Immunisation of children (as part of a programme) 3. Paediatric surveillance of children under 4 years 4. Influenza vaccination (as part of a programme) 5. Palliative care	Involved / not involved	7.5
Clinic	model	clinic strategies	Quebec survey	At your clinic, is there anyone who…	a) set up on-call lists, schedules, vacations etc? b) organises meetings for case discussions?/ c) looks after recruitment of physicians and assigns practice privileges? / d) ensures that the quality of medical acts is evaluated? / e) organises continuing medical education activities? / f) represents the clinic on committees? / g) develops collective prescriptions/protocols for care?	No / Yes (a physician in charge or designated physician) / Yes (the group of physicians collectively) / Administrator or manager / Doesn't apply because only 1 doctor in the clinic	7.5
Clinic	model	clinic characterisitcs	Quebec survey	Does the funding from your clinic's operating costs come from	fees charged to physicians or contributions by physicians/ private enterprises (companies, pharmacies, donationa, foundation, etc) / fees charged to patients (fees to open or manage files) / an institutional operating budget / infrastructure operating grant	yes/no	7.5
Clinic	model	Breadth of service	Quebec survey	At your clinic at least one doctor make home visits?		Yes / No	7.5
Clinic	model	patient load	Quebec survey	Is your clinic currently accepting new patients for management and follow-up?		our clinic accepts all new patients who ask / our clinic accepts new patients based on vertain conditions (an additional answer on the conditions is required) / our clinic doesn`t accept new patients	7.5
Clinic	model	patient time	Quebec survey	At your clinic, how much time is scheduled for visits for evaluation of a new patient?		<10 min / 10 /15 /20/30/ over 30	7.5
Clinic	model	patient time	Quebec survey	At your clinic, how much time is scheduled for follow-up visits?		<10 min / 10 /15 /20/30/ over 31	7.5
Clinic	model	patient time	Quebec survey	At your clinic, how much time is scheduled for emergency consultations (other than mental disorders)?		<10 min / 10 /15 /20/30/ over 32	7.5
Clinic	model	clinic characterisitcs	Quebec survey	How long has your clinic been in operation?		less than 1 year / 1 to 4 years / 5 to 9 years / over 10 years	7.5
Clinic	model	clinic characterisitcs	Quebec survey	How long has your clinic been at its current location?		less than 1 year / 1 to 4 years / 5 to 9 years / over 10 years	7.5
Clinic	model	practice population	Starfield PCAT (provider survey)	On average, about how long do patients stay with you in your practice?		Less than 6 months / 6 months to 1 year / 1 to 2 years / 3 to 4 years / 5 or more years / too variable to specify / don't know	7.5
Clinic	model	Breadth of service	Starfield PCAT (provider survey)	Does your office make home visits?		Definitely/Probably / Probably not / Definitely not / Not sure/ Don't Know	7.5
Clinic	model	patient load	Starfield PCAT (provider survey)	Is your practice currently accepting new patients?		yes / Yes, but only non-Medicaid / No new patients / other (specifiy)	7.5
Clinic	model	Practice culture	ACIC (Part 3c: Delivery System Design)	Practice Team Functioning	Level D: is not addressed; Level C: is addressed by assuring the availability of individuals with appropriate training in key elements of chronic illness care; Level B: is assured by regular team meetings to address guidelines, roles and accountability, and problems in chronic illness care; Level A: is assured by teams who meet regularly and have clearly defined roles including patient selfmanage…	0/1/2/3/4/5/6/7/8/9/10/11	7
Clinic	model	Practice culture	ACIC (Part 3c: Delivery System Design)	Practice Team Leadership	Level D: is not recognized locally or by the system; Level C: is assumed by the organization to reside in specific organizational roles; Level B: is assured by the appointment of a team leader but the role in chronic illness is not defined; Level A: is guaranteed by the appointment of a team leader who assures that roles and responsibilities for chronic illness care are clearly defined	0/1/2/3/4/5/6/7/8/9/10/11	7
Clinic	model	practice population	Commonwealth Fund	How prepared is your practice to manage care for the following patients?	Patients with multiple chronic conditions / Patients with severe mental health problems / Patients with substance-use related issues / Patients in need of palliative care, including for cancer / Patients in need of long term care / Patients in need of social services in the community (e.g., housing, meals and transportation) / Patients needing language translation / Patients with dementia	well-prepared / somewhat prepared / not prepared	7
Clinic	model	clinic strategies	PCMH-A (Part 5: Organized, Evidence-Based Care)	Visits	Level D: largely focus on acute problems of patient; Level C: are organized around acute problems but with attention to ongoing illness and prevention needs if time permits; Level B: are organized around acute problems but with attention to ongoing illness and prevention needs if time permits. The practice also uses subpopulation reports to proactively call groups of patients in for planned care …	0/1/2/3/4/5/6/7/8/9/10/11/12	7
Clinic	model	clinic strategies	PCMH-A (Part 6: Patient-Centered Interactions)	The principles of patient-centered care	Level D: are included in the organization’s vision and mission statement; Level C: are a key organizational priority and included in training and orientation; Level B: are explicit in job descriptions and performance metrics for all staff; Level A are consistently used to guide organizational changes and measure system performance as well as care interactions at the practice level..	0/1/2/3/4/5/6/7/8/9/10/11/12	7
Clinic	model	Breadth of service	PCMH-A (Part 8: Care Coordination)	Medical and surgical specialty services	Level D are difficult to obtain reliably; Level C: are available from community specialists but are neither timely nor convenient; Level B: are available from community specialists and are generally timely and convenient; Level A: are readily available from specialists who are members of the care team or who work in an organization with which the practice has a referral protocol or agreement	0/1/2/3/4/5/6/7/8/9/10/11/12	7
Clinic	model	Breadth of service	PCMH-A (Part 8: Care Coordination)	Behavioral health services	Level D: are difficult to obtain reliably; Level C: are available from mental health specialists but are neither timely nor convenient; Level B: are available from community specialists and are generally timely and convenient; Level A: are readily available from behavioral health specialists who are on-site members of the care team or who work in a community organization with which the practice h…	0/1/2/3/4/5/6/7/8/9/10/11/12	7
Clinic	model	patient load	QUALICOPC	What percentage of your patient consultations are by appointment ?		%	7
Clinic	model	clinic strategies	PCMH-A (Part 4: Continuous & Team-Based Healing Relationships)	The practice	Level D: does not have an organized approach to identify or meet the training needs for providers and other staff; Level C: routinely assesses training needs and ensures that staff are appropriately trained for their roles and responsibilities; Level B: routinely assesses training needs, ensures that staff are appropriately trained for their roles and responsibilities, and provides some cross tra…	0/1/2/3/4/5/6/7/8/9/10/11/12	6.5
Clinic	model	patient time	QUALICOPC	How long does a regular patient consultation in your office usually take?		minutes	6.5
Clinic	model	structure of care setting	Quebec survey	How many general practitioners, including those working part time, currently work at your clinic?		Number	6.5
Clinic	model	practice population	Starfield PCAT (provider survey)	Do you think your office has adequate knowledge about the health problems of the communities you serve?		Definitely/Probably / Probably not / Definitely not / Not sure/ Don't Know	6.5
Clinic	model	practice culture	Starfield PCAT (provider survey)	Does your office offer “sliding scale” or long-term payment plans for patients with financial difficulties?		yes / no / don't know	6.5
Clinic	model	patient load	Starfield PCAT (provider survey)	In your practice, what are the current number of visits per day? ( please estimate)		number of visits	6.5
Clinic	model	patient load	Starfield PCAT (provider survey)	In your practice, what are the current number of visits per week? (Please estimate.)		number of visits	6.5
Clinic	model	Team culture	Teamwork Assessment Survey (Shortell et al. 2015)	I frequently contribute information		Disagree/somewhat/disagree/neutral/somewhat agree/agree	6.5
Clinic	model	Team culture	Teamwork Assessment Survey (Shortell et al. 2015)	I frequently interpret information		Disagree/somewhat/disagree/neutral/somewhat agree/agree	6.5
Clinic	model	Team culture	Teamwork Assessment Survey (Shortell et al. 2015)	I can comfortably disagree with others		Disagree/somewhat/disagree/neutral/somewhat agree/agree	6.5
Clinic	model	Team culture	Teamwork Assessment Survey (Shortell et al. 2015)	I feel free to participate actively		Disagree/somewhat/disagree/neutral/somewhat agree/agree	6.5
Clinic	model	Team culture	Teamwork Assessment Survey (Shortell et al. 2015)	I usually propose alternatives		Disagree/somewhat/disagree/neutral/somewhat agree/agree	6.5
Clinic	model	Team culture	Teamwork Assessment Survey (Shortell et al. 2015)	I usually evaluate alternatives		Disagree/somewhat/disagree/neutral/somewhat agree/agree	6.5
Clinic	model	Team culture	Teamwork Assessment Survey (Shortell et al. 2015)	I frequently participate in making decisions		Disagree/somewhat/disagree/neutral/somewhat agree/agree	6.5
Clinic	model	Practice culture	Teamwork Assessment Survey (Shortell et al. 2015)	Leadership and management in your practice…Reward clinical innovation and creativity to improve care		Disagree/somewhat/disagree/neutral/somewhat agree/agree	6.5
Clinic	model	Practice culture	Teamwork Assessment Survey (Shortell et al. 2015)	Leadership and management in your practice…Solicit opinions of clinical staff regarding decisions about patient care		Disagree/somewhat/disagree/neutral/somewhat agree/agree	6.5
Clinic	model	Practice culture	Teamwork Assessment Survey (Shortell et al. 2015)	Leadership and management in your practice…Seek ways to improve patient education and increase patient participation in treatment		Disagree/somewhat/disagree/neutral/somewhat agree/agree	6.5
Clinic	model	Practice culture	Teamwork Assessment Survey (Shortell et al. 2015)	Leadership and management in your practice…Make sure that we have the time an space necessary to discuss changes to improve care		Disagree/somewhat/disagree/neutral/somewhat agree/agree	6.5
Clinic	model	Practice culture	Teamwork Assessment Survey (Shortell et al. 2015)	Leadership and management in your practice…Strongly support practice change efforts		Disagree/somewhat/disagree/neutral/somewhat agree/agree	6.5
Clinic	model	Practice culture	Teamwork Assessment Survey (Shortell et al. 2015)	Team members openly share their patient care challenges and failures with each other		Disagree/somewhat/disagree/neutral/somewhat agree/agree	6.5
Clinic	model	clinic strategies	Commonwealth Fund	How much of a problem, if any, is the amount of time you or your staff spend…?	a) On administrative issues related to medical/health care insurance or claiming payments b) Getting patients needed medications or treatments because of coverage restrictions c) Reporting clinical or quality of care data to government or other external entities such as health insurance plans.	major problem / minor problen / not a problem / N.A.	6.33333
Clinic	model	clinic strategies	PCMH-A (Part 2: Quality Improvement (QI) Strategy)	Performance measures	Level D: are not available for the clinical site; Level C: are available for the clinical site, but are limited in scope.; Level B: are comprehensive— including clinical, operational, and patient experience measures—and available for the practice, but not for individual providers; Level A: are comprehensive—including clinical, operational, and patient experience measures—and fed back to individua…	0/1/2/3/4/5/6/7/8/9/10/11/12	6.33333
Clinic	model	clinic strategies	Quebec survey	Do any general practitioners at your clinic share …	a) coverage of walk-in clinic periods? / b) coverage of scheduled appointments periods? / c) in-hospital care for clinic patients? / d) patient follow-up? / e)replacement for physician absent from the clinic?	Yes/No/Doest apply because only 1 doctor in the clinic	6.33333
Clinic	model	practice population	Starfield PCAT (provider survey)	Can your office communicate with people who do not speak English well?		Definitely/Probably / Probably not / Definitely not / Not sure/ Don't Know	6.33333
Clinic	model	patient load	QUALICOPC	To what extent do you think that the patient turnover in your practice compares to other practices in this country		Below average/ Average/Above average/ Don`t know	6
Clinic	model	practice population	QUALICOPC	For the following health problems, to what extend will patients in your practice population (people who normally apply to you for primary medical care) contact you as the first health care provider?	1. Child with sever cough 2. Child aged 8 with hearing problems 3. Woman aged 18 asking for oral contraception 4. Man aged 24 with stomach pain 5. Man aged 45 with chest pain 6. Woman aged 50 with a lump in her breast 7. Woman aged 60 with deteriorating vision 8. Woman aged 60 with polyuria 9. Woman aged 60 with acute symptoms of paralysis/paresis 10. Man aged 70 with joint oain 11. Woman aged 75…	(Almost) always/usually/occasionally/seldom or never	6
Clinic	model	Breadth of service	QUALICOPC	To what extend are the following activities carried out in your practice population by you (or your staff) and not ba a medical specialist? ('practice population' means people who normally apply to you for primary medical care). For example if fundascopy is (almost) always done by you, tick that box.	1. Wedge resection of ingrown toenails 2. Removal of sebaceous cyst from the hairy scalp 3. Wound suturing 4. Excision of warts 5. Insertion of IUD 6.Fundoscopy 7. Joint injection 8. Strapping an anlce 9. Cryotherapy (for warts) 10. Setting up an intravenous infusion	(Almost) always/usually/occasionally/seldom or never	6
Clinic	model	clinic strategies	Quebec survey	In your clinic, does a general practitioner (or practitioners) participate in	a) local committees of the Département régional de médecine générale (DRMG)? b) committees for the implementation of Family Medicine Groups (FMG) and/or Network- Clinics? c) committees to alleviate congestion in emergency departments? d)committees on the Health and social service centre’s (CSSS) clinical project? e)coordination of the «guichet d’accès» for the orphan patients? f) others (specify!)	yes/no	6
Clinic	model	Practice culture	Teamwork Assessment Survey (Shortell et al. 2015)	Leadership and management in your practice…Promote an environment that is an enjoyable place to work		Disagree/somewhat/disagree/neutral/somewhat agree/agree	6
Clinic	model	Practice culture	Teamwork Assessment Survey (Shortell et al. 2015)	Leadership and management in your practice…Create an environment where things can be accomplished		Disagree/somewhat/disagree/neutral/somewhat agree/agree	6
Clinic	model	Practice culture	Teamwork Assessment Survey (Shortell et al. 2015)	Successful innovations are highly publicized		Disagree/somewhat/disagree/neutral/somewhat agree/agree	6
Clinic	model	Practice culture	Teamwork Assessment Survey (Shortell et al. 2015)	Risk taking is encouraged		Disagree/somewhat/disagree/neutral/somewhat agree/agree	6
Clinic	model	Practice culture	Teamwork Assessment Survey (Shortell et al. 2015)	We consider ourselves to be testing ground for new approaches to engage patients in their care		Disagree/somewhat/disagree/neutral/somewhat agree/agree	6
Clinic	model	Practice culture	Teamwork Assessment Survey (Shortell et al. 2015)	We are given time to generate new ideas and innovations		Disagree/somewhat/disagree/neutral/somewhat agree/agree	6
Clinic	model	Practice culture	Teamwork Assessment Survey (Shortell et al. 2015)	We have a strong sense of belonging to the practice		Disagree/somewhat/disagree/neutral/somewhat agree/agree	6
Clinic	model	Practice culture	Teamwork Assessment Survey (Shortell et al. 2015)	It would be hard for me to leave my colleagues at this practice		Disagree/somewhat/disagree/neutral/somewhat agree/agree	6
Clinic	model	Practice culture	Teamwork Assessment Survey (Shortell et al. 2015)	There is a well-defined pecking order among team members		Disagree/somewhat/disagree/neutral/somewhat agree/agree	6
Clinic	model	practice population	Starfield PCAT (provider survey)	What percent of your patients have long-term medical or behavioral problems or disabilities?		0-20% / 21 - 40% / 41 - 60%/ 61 - 80% / 81 - 100%	5.66667
Clinic	model	practice population	Starfield PCAT (provider survey)	What percent of your patients are “enrolled,” or are assigned to receive all their non-referred care at your practice?		0-20% / 21 - 40% / 41 - 60%/ 61 - 80% / 81 - 100%	5.66667
Clinic	model	clinic strategies	PCMH-A (Part 2: Quality Improvement (QI) Strategy)	Quality improvement activities	Level D: are not organized or supported consistently; Level C: are conducted on an ad hoc basis in reaction to specific problems.; Level B are based on a proven improvement strategy in reaction to specific problems; Level A: are based on a proven improvement strategy and used continuously in meeting organizational goals	0/1/2/3/4/5/6/7/8/9/10/11/12	5.5
Clinic	model	clinic strategies	PCMH-A (Part 2: Quality Improvement (QI) Strategy)	Quality improvement activities are conducted by	Level D: a centralized committee or department.; Level C: topic specific QI committees.; Level B: all practice teams supported by a QI infrastructure; Level A: practice teams supported by a QI infrastructure with meaningful involvement of patients and families	0/1/2/3/4/5/6/7/8/9/10/11/12	5.5
Clinic	model	practice population	QUALICOPC	To what extend are you involved in the treatment and follow-up of patients in your practice population with the following diagnoses ('practice population' means people who normally apply to you for primary medical care)?	1. Chronic bronchitis/COPD 2. Hordeolum (stye) 3. Peptic ulcer 4. Herniated disc lesion 5. Congenitive heart failure 6. Pneumonia 7. Peritonsillar abscess 8. Parkinsons's disease 9. Uncomlicated daibetes (type 2) 10. Rheumatoid arthritis 11. Depression 12. Myocardial infarction	(Almost) always/usually/occasionally/seldom or never	5.5
Clinic	model	Breadth of service	Quebec survey	Do the general practitioners at your clinic participate in a regional on-call system for vulnerable patients (as defined by the RAMQ)?		yes/no	5.5
Clinic	model	Practice culture	Quebec survey	Choose the statement that corresponds best to your clinic’s vision relating to: …	responsibility / role of the physician	The physician is principally a health expert who makes an accurate diagnosis and identifies the most effective treatment for the patient’s disease. / The physician is principally a health enabler who uses his/her competence to partner with the patient to take more control over health within the context of the patient’s needs and personal life circumstances.	5.5
Clinic	model	Practice culture	Quebec survey	Choose the one statement that corresponds best to your clinic’s priorities regarding service organization		Service accessibility is a higher priority / Continuity of care for patients is a higher priority	5.33333
Clinic	model	practice population	Starfield PCAT (provider survey)	What percent of your patients do you think use your practice for all their well and sick health care needs (with the exception of true emergencies and referred care)?		0-20% / 21 - 40% / 41 - 60%/ 61 - 80% / 81 - 100%	5.33333
Clinic	model	Practice culture	PCMH-A (Part 1: Engaged Leadership)	Clinical leaders	Level D: intermittently focus on improving quality; Level C: have developed a vision for quality improvement, but no consistent process for getting there; Level B: are committed to a quality improvement process, and sometimes engage teams in implementation and problem solving; Level A: consistently champion and engage clinical teams in improving patient experience of care and clinical outcomes	0/1/2/3/4/5/6/7/8/9/10/11/12	5
Clinic	model	Practice culture	PCMH-A (Part 1: Engaged Leadership)	The organization’s hiring and training processes	Level D: focus only on the narrowly defined functions and requirements of each position; Level C: reflect how potential hires will affect the culture and participate in quality improvement activities; Level B: place a priority on the ability of new and existing staff to improve care and create a patient-centered culture; Level A: support and sustain improvements in care through training and incen…	0/1/2/3/4/5/6/7/8/9/10/11/12	5
Clinic	model	Practice culture	PCMH-A (Part 1: Engaged Leadership)	The responsibility for conducting quality improvement activities	Level D: is not assigned by leadership to any specific group; Level C: is assigned to a group without committed resources; Level B: is assigned to an organized quality improvement group who receive dedicated resources; Level A: is shared by all staff, from leadership to team members, and is made explicit through protected time to meet and specific resources to engage in Q	0/1/2/3/4/5/6/7/8/9/10/11/12	5
Clinic	model	clinic strategies	Quebec survey	Which statement BEST represents the population that your clinic tries to serve?		Anyone who needs services and shows up at the clinic / Regular clinic patients or patients registered at the clinic / The population in the neighbourhood, village or territory served by the clinic	5
Clinic	model	practice population	Starfield PCAT (provider survey)	What is the approximate percentage of visits by age?		ages 0-4 / ages 5-10 / ages 11-14 / ages 15-19 / ages 20 and over	5
Clinic	model	Practice culture	Quebec survey	Choose the statement that corresponds best to your clinic’s vision relating to: …	…right to service	Access to care is an absolute right (everyone should have the same access to health care, based on need, regardless of financial ability to pay). / Access to care is a relative right (everyone should have access to health care but people who can afford it could pay for better access to health care).	4.66667
Clinic	model	Practice culture	Quebec survey	Choose the one statement that corresponds best to your clinic’s preferred approach for obtaining desired health outcomes for your patients		Rather the application of evidence-based medicine and clinical guidelines / Rather the participation and empowerment of the patient and his family	4.66667
Clinic	model	Practice culture	PCMH-A (Part 1: Engaged Leadership)	Executive leaders	Level D: are focused on short-term business priorities; Level C: visibly support and create an infrastructure for quality improvement, but do not commit resources; Level B: allocate resources and actively reward quality improvement initiatives; Level A: support continuous learning throughout the organization, review and act upon quality data, and have a long-term strategy and funding commitment t…	0/1/2/3/4/5/6/7/8/9/10/11/12	4.5
Clinic	model	patient load	QUALICOPC	What is the (estimated) size of your practice population? (in a joint practice estimare your shre of the poulation)		Number of patients	4.5
Clinic	model	practice population	QUALICOPC	To what extent do you think your practice population compared to the average national level with respect to the following	1. Elderly people (over 70 years) 2. Socially disadvanteaged people 3. Ethnic minority people	Below average/ Average/Above average/ Don`t know	4.5
Clinic	model	Practice culture	Quebec survey	Do you totally agree, partly agree, partly disagree, or totally disagree with the following statements:	a) Physicians see the clinic as a business for which financial return is important. / b) Clinic physicians should consider environmental or occupational causes when assessing patients’ health problems. c) Clinic physicians should consider social problems in their clinical interventions for patients (e.g. poverty, violence, substance dependence).	Totally agree / partly agree / partly disagree / totally disagree	4.5
Clinic	model	Practice culture	Quebec survey	Do you totally agree, partly agree, partly disagree, or totally disagree with the following statements:	a) Clinic professionals share the clinic’s mission, values and objectives. / b) It is important for the clinic’s general practitioners to work as a team.	Totally agree / partly agree / partly disagree / totally disagree / doesn't apply because only 1 doctor in the clinic	4.5
Clinic	model	Practice culture	Quebec survey	Using the scale below, indicate how important the following goals are for your clinic	a) Accessibility of services offered by the clinic / b) Continuous relationship with patients / c) Services that meet patients’ physical, psychological and social needs / d) Delivery of preventive and health promotion services / e) Services that conform to established guidelines / f) Respect, courtesy and confidentiality / g) Equity in health care service delivery and absence of discrimination to…	more important / less important (scale from 1-10)	4.33333
Clinic	model	Practice culture	Quebec survey	Choose the statement that corresponds best to your clinic’s vision relating to: …	...responsibility for health	Health is an individual responsibility (it is up to each individual to maintain his or her health or do what it takes to improve his or her health). / Health is a collective responsibility (it is up to society to create conditions that help maintain or improve health).	4.33333
Clinic	model	practice culture	Starfield PCAT (provider survey)	We are aware that funding streams and staff shortages are the main resources that need to be addressed. Other than money and staff, are there other resources your practice needs to ensure appropriate primary care services to the communities you serve?		open question	3.33333
						25% Quartil	6
						50% Quartil	6.5
						75% Quartil	7.5

## Sheet: Skill Mix
Section	Domain	Subdomain	Source	Item (question)	Item (options)	Item (response categories)	merged ranking mean
Clinic	skill mix	staff composition	QUALICOPC	Which of the following disciplines are working in your practice/centre?		Receptionist / medical secretary / Practice nurse / Community/home care nurse / Psychiatric nurse / Nurse practitioner / assistant for laboratory work / Manager of the centre or practice / Physiotherapist / Dentist / Pharmacist / Social worker	8
Clinic	skill mix	responsibilites	PCMH-A (Part 4: Continuous & Team-Based Healing Relationships)	Non-physician practice team members	Level D: play a limited role in providing clinical care; Level C: are primarily tasked with managing patient flow and triage; Level B: provide some clinical services such as assessment or self-management support; Level A: perform key clinical service roles that match their abilities and credentials	0/1/2/3/4/5/6/7/8/9/10/11/12	7
Clinic	skill mix	responsibilites	Quebec survey	What are the roles and functions of the nurses on your medical team?		There is no nurse on our team / triage of walk in patients / Counselling on tobacco use, diet and physical activity / Health education (e.g. blood glucose testing, blood pressure measurement) / Follow-up of specific clienteles / Sexually transmitted and blood borne infections (STBI) counselling / Liaison and coordination with CLSC, LTCF, hospitals and other clinics / Support for medical activitie…	6.66667
Clinic	skill mix	specialists	ACIC (Part 3b: Decision Support)	Involvement of Specialists in Improving Primary Care	Level D: is primarily through traditional referral; Level C: is achieved through specialist leadership to enhance the capacity of the overall system to routinely implement guidelines; Level B: includes specialist leadership and designated specialists who provide primary care team training; Level A: includes specialist leadership and specialist involvement in improving the care of primary care pat…	0/1/2/3/4/5/6/7/8/9/10/11	6.5
Clinic	skill mix	specialists	Quebec survey	In the building in which your clinic is located…	… are services offered by medical specialists?	yes (how many different specialities are present? / no	6.33333	relevance only in combination with follow up questions
Clinic	skill mix	staff composition	Quebec survey	Indicate how many general practitioners in the following categories work at your clinic.		<10 hrs a week/ 10 to 25 hrs a week / 26 to 40 hrs a week / >40 hrs	6
Clinic	skill mix	staff composition	Quebec survey	How many nurses currently work at your clinic			6
Clinic	skill mix	specialists	Quebec survey	At your clinic, do any general practitioners focus MOST of their clinical activities or specialize in the following practice field	Delivery attendence and follow-up? / Women's health? / Mental health? / Geriatrics? / Child and adolescent care? / Plastic surgery/treatment of varicose veins? / Obesity / One or more chronic diseases in particular (diabetes, COPD, heart failure, etc.)? / i) Industrial medicine/occupational health? / Sport medicine ? / Travellers health? / Alternative medicine (acupuncture, osteopathy, etc.)? / O…	Yes / No	5.66667
Clinic	skill mix	staff composition	Quebec survey	How many of these are in the following age categories?		a) 34 and less b) 35-49 c) 50-64 d) 65 and more	5.5
Clinic	skill mix	staff composition	Quebec survey	How many of these are		men/women	5.5
Clinic	skill mix	staff composition	Quebec survey	How many of these general practitioners have been working at your clinic for more than 5 years?			5
						25% Quartil	5.58333
						50% Quartil	6
						75% Quartil	6.58333

## Sheet: Remuneration
Section	Domain	Subdomain	Source	Item (question)	Item (options)	Item (response categories)	merged ranking mean
Clinic	remuneration	financial incentives	QUALICOPC	Can you receive an extra financial incentive or bonus for:	1. Managment of patients with diabetes 2. Managment of patients with hypertension 3. Achievement of targets for screening prevention 4. Referral rates below a certain level 5. Having disadvantaged patients in your practice 6. Working in a remote area	yes/no/don't know	8
Clinic	remuneration	remuneration	QUALICOPC	Do you provide health care to people when you are not remunerates for this (for instance uninsured, illigal immigrants)		yes (almost) daily / Yes, but only in urgent cases / Yes, sometimes / No / No such people show up in my practice / not applicable (in this country such care is remunerated)	7.5
Clinic	remuneration	remuneration	Quebec survey	What is their main mode of remuneration for activities conducted at your clinic?		Fee for service / Sessional fees / Fixed honorarium / Various modes of payment	7.5
Clinic	remuneration	HCP salery	QUALICOPC	As a GP, are you self-employed or in a salaried employment		salaried employment with the centre or suthority/ salaried emplyment with other GP / Self-employed with contracts with health service, insurance or authority / self-employed without contracts	7
Clinic	remuneration		Starfield PCAT (provider survey)	Are your professional earnings mainly		salery only / capitation only / fee for serviece only / capitation and fee for service / salary and fee for service / Salary, capitation, and fee-for-service / share of practice earnings / other	7
Clinic	remuneration	financial incentives	Starfield PCAT (provider survey)	Are you eligible for bonuses or subject to withholds depending on your utilization experience?		yes / no / don't know	7
Clinic	remuneration	financial incentives	Starfield PCAT (provider survey)	Are you eligible for bonuses if you achieve certain guidelines or outcomes?		yes / no / don't know	7
Clinic	remuneration		Starfield PCAT (provider survey)	Of patients you care for, what is the approximate percent in the following types of plans		Private (FFS unrestricted/FFS PPO/HMO-capitated) / Medicaid (FFS unrestricted/PCCM - fee for service primary care case management) / PCCM - capitated primary care case management / HMO-capitated) / Direct payment from uninsured patients / un-reimbursed/other)	5
Clinic	remuneration		Starfield PCAT (provider survey)	Of patients you care for, what is the approximate percent for whom you receive		Usual FFS / Discounted FFS / Salary / Capitation / Capitation with performance incentives / Capitation with withholds / Direct payment from patients	5
Clinic	remuneration	HCP salery	QUALICOPC	For each of the following components please estimate whether they contribute to your income as a GP, and if so, up to what percentage.		salary (%) / Capitation payments (a fixed sum per patient for a certain period of time) (%) / Fee for servieces from third-party payer (%) / Out-of pocket payments from patients (%) / performance payments (for instance related to targets (%) / other sources (%)	4.5
Clinic	remuneration		Starfield PCAT (provider survey)	About what percent of your patients are in insurance plans where your income is affected by the number of referrals or costs you generate?		0-20% / 21 - 40% / 41 - 60%/ 61 - 80% / 81 - 100%	4.5
						25% Quartil	5
						50% Quartil	7
						75% Quartil	7.25

## Sheet: Information System
Section	Domain	Subdomain	Source	Item (question)	Item (options)	Item (response categories)	merged ranking mean
Clinic	information systems	care coordination	Commonwealth Fund	Does your practice use personnel, such as nurses or case managers, to monitor and manage care for patients with chronic conditions that need regular follow-up care?		yes, within the practice / yes, outside of practice / yes, within and outside of practice /no	8
Clinic	information systems	care coordination	Commonwealth Fund	Please indicate whether your practice offers patients the option to:	a) Email about a medical question or concern b) View online, download, or transmit information from their medical record	yes / no	8
Clinic	information systems	Guidelines	PCMH-A (Part 5: Organized, Evidence-Based Care)	Comprehensive, guideline-based information on prevention or chronic illness treatment	Level D: is not readily available in practice.; Level C: is available but does not influence care; Level B is available to the team and is integrated into care protocols and/or reminders; Level A: guides the creation of tailored, individual-level data that is available at the time of the visit	0/1/2/3/4/5/6/7/8/9/10/11/12	8
Clinic	information systems	care coordination	PCMH-A (Part 5: Organized, Evidence-Based Care)	Clinical care management services for high-risk patients	Level D: are not available; Level C: are provided by external care managers with limited connection to practice; Level B: are provided by external care managers who regularly communicate with the care team; Level A: are systematically provided by the care manager functioning as a member of the practice team, regardless of location	0/1/2/3/4/5/6/7/8/9/10/11/12	8
Clinic	information systems	patient self-management support	PCMH-A (Part 6: Patient-Centered Interactions)	Self-management support	Level D: is limited to the distribution of information (pamphlets, booklets); Level C: is accomplished by referral to self-management classes or educators; Level B: is provided by goal setting and action planning with members of the practice team; Level A is provided by members of the practice team trained in patient empowerment and problem-solving methodologies.	0/1/2/3/4/5/6/7/8/9/10/11/12	8
Clinic	information systems	patient self-management support	Quebec survey	At your clinic, do you offer systematic patient management and follow-up services for patients who have the following chronic diseases	diabetes / COPD / Heart failure / asthma / arhritis / mental disorder	yes/no	8
Clinic	information systems	care coordination	Quebec survey	At your clinic do you have a reminder system to invite patients to have the recommended screening tests (e.g. Pap test)?		No /yes (computerised vs. Paper)	8
Clinic	information systems	care coordination	Quebec survey	At your clinic do you have a checklist in the file concerning the preventive clinical practices (counselling, screening, immunization) to carry out with patients, according to the guidelines that are in effect?		No /yes (computerised vs. Paper)	8
Clinic	information systems	patient self-management support	Quebec survey	At your clinic do you have a tool to assist lifestyle habit counselling (e.g. for smoking cessation interventions)?		No /yes (computerised vs. Paper)	8
Clinic	information systems	patient self-management support	Quebec survey	At your clinic do you have a reference tool for services offering support for lifestyle changes (e.g. smoking cessation centre, health education centre)?		No /yes (computerised vs. Paper)	8
Clinic	information systems	care coordination	Quebec survey	In general, appointments with specialists are made by…		the patient / clerical staff / the clinic nurse / the physician	8
Clinic	information systems	Guidelines	ACIC (Part 3b: Decision Support)	Evidence-Based Guidelines	Level D: are not available; Level C: are available but are not integrated into care delivery; Level B: are available and supported by provider education; Level A: are available, supported by provider education and integrated into care through reminders and other proven provider behavior change method	0/1/2/3/4/5/6/7/8/9/10/11	7.5
Clinic	information systems	care coordination	ACIC (Part 3c: Delivery System Design)	Planned Visits for Chronic Illness Care	Level D: are not used; Level C: are occasionally used for complicated patients; Level B: are an option for interested patients; Level A: are used for all patients and include regular assessment, preventive interventions and attention to self-management support	0/1/2/3/4/5/6/7/8/9/10/11	7.5
Clinic	information systems	care coordination	ACIC (Part 3d: Clinical Information Systems)	Reminders to Providers	Level D: are not available; Level C: include general notification of the existence of a chronic illness, but does not describe needed services at time of encounter; Level B: includes indications of needed service for populations of patients through periodic reporting; Level A: includes specific information for the team about guideline adherence at the time of individual patient encounters	0/1/2/3/4/5/6/7/8/9/10/11	7.5
Clinic	information systems	patient self-management support	Commonwealth Fund	Are your patients with chronic conditions given written instructions about how to manage their own care at home (e.g., instructions on what to do to control symptoms, prevent flare-ups, or monitor their condition at home)? (Does not include prescriptions)		yes, routinly / yes, occasionally / no	7.5
Clinic	information systems	evaluation	Commonwealth Fund	Does the place where you practice routinely receive and review data on the following aspects of your patients’ care?	a) Clinical outcomes (e.g., percent of diabetics or asthmatics with good control) b) Surveys of patient satisfaction and experiences with care c) Patients’ hospital admissions or emergency department use d) Percent of patients who have received recommended preventive care (e.g., pap test, immunizations, colonoscopies, mammograms, etc.)	yes / no	7.5
Clinic	information systems	evaluation	Commonwealth Fund	Are any areas of your own clinical performance reviewed against targets at least annually?		yes / no	7.5
Clinic	information systems	evaluation	Commonwealth Fund	Do you receive information on how the clinical performance of your practice compares to other practices?		yes, routinly / yes, occasionally / no	7.5
Clinic	information systems	care coordination	Starfield PCAT (provider survey)	Does someone at your office help the patient make the appointment for the referral visit?		Definitely/Probably / Probably not / Definitely not / Not sure/ Don't Know	7.5
Clinic	information systems	evaluation	Starfield PCAT (provider survey)	Does your office use Feedback from community organizations or community advisory boards to monitor and/or evaluate the effectiveness of services/programs?		Definitely/Probably / Probably not / Definitely not / Not sure/ Don't Know	7.5
Clinic	information systems	evaluation	Starfield PCAT (provider survey)	Does your office use Systematic evaluations of your programs and services to monitor and/or evaluate the effectiveness of services/programs?		Definitely/Probably / Probably not / Definitely not / Not sure/ Don't Know	7.5
Clinic	information systems	evaluation	Starfield PCAT (provider survey)	Does your office have a consumer on the board of directors or advisory committee to monitor and/or evaluate the effectiveness of services/programs?		Definitely/Probably / Probably not / Definitely not / Not sure/ Don't Know	7.5
Clinic	information systems	networks	Starfield PCAT (provider survey)	Does your office use networking with state and local agencies involved with culturally diverse groups to reach out to populations in the communities you serve?		Definitely/Probably / Probably not / Definitely not / Not sure/ Don't Know	7.5
Clinic	information systems	networks	Starfield PCAT (provider survey)	Does your office use involvement with neighborhood groups/community leaders to reach out to populations in the communities you serve?		Definitely/Probably / Probably not / Definitely not / Not sure/ Don't Know	7.5
Clinic	information systems	care coordination	ACIC (Integration of Chronic Care Model Components)	Organizational Planning for Chronic Illness Care	Little support: does not involve a populationbased approach; Basic support: uses data from information systems to plan care; Good support: uses data from information systems to proactively plan population-based care, including the development of self-management programs and partnerships with community resources; Full support: uses systematic data and input from practice teams to proactively plan …	0/1/2/3/4/5/6/7/8/9/10/11	7	could be addressed under "model" or "information systems"
Clinic	information systems	patient self-management support	ACIC (Part 3a: Self-Management Support)	Assessment and Documentation of Self-Management Needs and Activities	Level D: are not done; Level C: are expected; Level B: are completed in a standardized manner; Level A: are regularly assessed and recorded in standardized form linked to a treatment plan available to practice and patients	0/1/2/3/4/5/6/7/8/9/10/11	7
Clinic	information systems	patient self-management support	ACIC (Part 3a: Self-Management Support)	Self-Management Support	Level D: is limited to the distribution of information (pamphlets, booklets); Level C: is available by referral to selfmanagement classes or educators; Level B: is provided by trained clinical educators who are designated to do self-management support, affiliated with each practice, and see patients on referral; Level A: is provided by clinical educators affiliated with each practice, trained in …	0/1/2/3/4/5/6/7/8/9/10/11	7
Clinic	information systems	patient self-management support	ACIC (Part 3a: Self-Management Support)	Addressing Concerns of Patients and Families	Level D: is not consistently done; Level C: is provided for specific patients and families through referral; Level B: is encouraged, and peer support, groups, and mentoring programs are available; Level A: is an integral part of care and includes systematic assessment and routine involvement in peer support, groups or mentoring programs	0/1/2/3/4/5/6/7/8/9/10/11	7
Clinic	information systems	patient self-management support	ACIC (Part 3a: Self-Management Support)	Effective Behavior Change Interventions and Peer Support	Level D: are not available; Level C: are limited to the distribution of pamphlets, booklets or other written information; Level B: are available only by referral to specialized centers staffed by trained personnel; Level A: are readily available and an integral part of routine care	0/1/2/3/4/5/6/7/8/9/10/11	7
Clinic	information systems	care coordination	ACIC (Part 3c: Delivery System Design)	Continuity of Care	Level D: is not a priority; Level C: depends on written communication between primary care providers and specialists, case managers or disease management companies; Level B: between primary care providers and specialists and other relevant providers is a priority but not implemented systematically; Level A: is a high priority and all chronic disease interventions include active coordination betwe…	0/1/2/3/4/5/6/7/8/9/10/11	7
Clinic	information systems	care coordination	ACIC (Part 3d: Clinical Information Systems)	Information about Relevant Subgroups of Patients Needing Services	Level D: is not available; Level C: can only be obtained with special efforts or additional programming; Level B: can be obtained upon request but is not routinely available; Level A: is provided routinely to providers to help them deliver planned care	0/1/2/3/4/5/6/7/8/9/10/11	7
Clinic	information systems	care coordination	ACIC (Part 3d: Clinical Information Systems)	Patient Treatment Plans	Level D: are not expected; Level C: are achieved through a standardized approach; Level B: are established collaboratively and include self management as well as clinical goals; Level A: are established collaborative an include self management as well as clinical management. Follow-up occurs and guides care at every point of service	0/1/2/3/4/5/6/7/8/9/10/11	7
Clinic	information systems	care coordination	PCMH-A (Part 8: Care Coordination)	Follow-up by the primary care practice with patients seen in the Emergency Room or hospital	Level D: generally does not occur because the information is not available to the primary care team; Level C: occurs only if the ER or hospital alerts the primary care practice; Level B: occurs because the primary care practice makes proactive efforts to identify patients; Level A is done routinely because the primary care practice has arrangements in place with the ER and hospital to both track …	0/1/2/3/4/5/6/7/8/9/10/11/12	7
Clinic	information systems	care coordination	Starfield PCAT (provider survey)	At your office, do patients see the same clinician each time they make a visit?		Definitely/Probably / Probably not / Definitely not / Not sure/ Don't Know	7
Clinic	information systems	care coordination	Starfield PCAT (provider survey)	If patients have a question, can they call and talk to the doctor or nurse who knows them best?		Definitely/Probably / Probably not / Definitely not / Not sure/ Don't Know	7
Clinic	information systems	evaluation	Teamwork Assessment Survey (Shortell et al. 2015)	The organization uses data from patients to improve services		Disagree/somewhat/disagree/neutral/somewhat agree/agree	7
Clinic	information systems	evaluation	ACIC (Part 3d: Clinical Information Systems)	Feedback	Level D: is not available or is non-specific to the team; Level C: is provided at infrequent intervals and is delivered impersonally; Level B: occurs at frequent enough intervals to monitor performance and is specific to the team’s population; Level A: is timely, specific to the team, routine and personally delivered by a respected opinion leader to improve team performance.	0/1/2/3/4/5/6/7/8/9/10/11	6.5
Clinic	information systems	care coordination	Commonwealth Fund	Do you and/or other personnel that work with you in your practice provide care in any of the following ways?	Coordinate follow-up care with hospitals for patients being discharged	yes, frequently / yes, occasionally / no	6.5
Clinic	information systems	care coordination	Commonwealth Fund	Do you and/or other personnel that work with you in your practice provide care in any of the following ways?	Contact patients between visits to monitor their condition	yes, frequently / yes, occasionally / no	6.5
Clinic	information systems	care coordination	Commonwealth Fund	Do you and/or other personnel that work with you in your practice provide care in any of the following ways?	Coordinate care with social services or other community providers		6.5
Clinic	information systems	care coordination	PCMH-A (Part 3: Empanelment)	Registry or panel-level data	Level D: are not available to assess or manage care for practice populations; Level C: are available to assess and manage care for practice populations, but only on an ad hoc basis; Level B: are regularly available to assess and manage care for practice populations, but only for a limited number of diseases and risk states; Level A: are regularly available to assess and manage care for practice p…	0/1/2/3/4/5/6/7/8/9/10/11/12	6.5
Clinic	information systems	care coordination	PCMH-A (Part 3: Empanelment)	Registries on individual patients	Level D: are not available to practice teams for pre-visit planning or patient outreach; Level C: are available to practice teams but are not routinely used for pre-visit planning or patient outreach.; Level B: are available to practice teams and routinely used for pre-visit planning or patient outreach, but only for a limited number of diseases and risk states; Level A: are available to practice…	0/1/2/3/4/5/6/7/8/9/10/11/12	6.5
Clinic	information systems	care coordination	PCMH-A (Part 8: Care Coordination)	Linking patients to supportive communitybased resources	Level D: is not done systematically; Level C: is limited to providing patients a list of identified community resources in an accessible format; Level B: …is accomplished through a designated staff person or resource responsible for connecting patients with community resources; Level A is accomplished through active coordination between the health system, community service agencies and patients a…	0/1/2/3/4/5/6/7/8/9/10/11/12	6.5
Clinic	information systems	evaluation	Teamwork Assessment Survey (Shortell et al. 2015)	The organization uses data on customer expectations and/or satisfaction/experiences when designing new services.		Disagree/somewhat/disagree/neutral/somewhat agree/agree	6.5
Clinic	information systems	care coordination	Commonwealth Fund	During the past month, did the following occur with any of your patients?	a) A patient’s medical record or other relevant clinical information was not available at the time of the patient’s scheduled visit b) Tests or procedures had to be repeated because results were unavailable c) A patient experienced problems because care was not well coordinated across multiple sites or providers	yes/no	6.33333	question implies outcome assessment, part of patient questionnaire
Clinic	information systems	care coordination	PCMH-A (Part 3: Empanelment)	Patients	Level D: are not assigned to specific practice panels.; Level C: are assigned to specific practice panels but panel assignments are not routinely used by the practice for administrative or other purposes.; Level B are assigned to specific practice panels and panel assignments are routinely used by the practice mainly for scheduling purposes; Level A: are assigned to specific practice panels and p…	0/1/2/3/4/5/6/7/8/9/10/11/12	6
Clinic	information systems	evaluation	QUALICOPC	In the past 12 month, has the following occurred in your practice/centre?	1. Feedback on your prescriptions or referrals by health authority or insurer 2. Feedback from collegue GP`s 3. Investigation into the satisfaction of your patients	yes/no	6
Clinic	information systems	care coordination	Commonwealth Fund	If any of your patients receive home base support services/home care services (e.g., nursing or personal care), how often ...	a) do you or other personnel in your practice communicate with your patient’s case manager/ home care provider about your patient’s needs and the services to be provided? b) Are you advised of a relevant change in your patient’s condition or health status?	routinly / occasionally / never / N.A.	5.66667	question very vague
Clinic	information systems	care coordination	Commonwealth Fund	How easy or difficult is it to coordinate your patient’s care with social services or other community providers whan needed (e.g. housing, meals and transportation)		very easy / easy / somewhat difficult / very difficult / N.A.	5.66667
Clinic	information systems	care coordination	PCMH-A (Part 8: Care Coordination)	Patients in need of specialty care, hospital care, or supportive communitybased resources	Level D: cannot reliably obtain needed referrals to partners with whom the practice has a relationship; Level C obtain needed referrals to partners with whom the practice has a relationship; Level B: obtain needed referrals to partners with whom the practice has a relationship and relevant information is communicated in advance; Level A: obtain needed referrals to partners with whom the practice …	0/1/2/3/4/5/6/7/8/9/10/11/12	5.66667	wording of question confusing
Clinic	information systems	care coordination	PCMH-A (Part 4: Continuous & Team-Based Healing Relationships)	Patients are encouraged to see their paneled provider and practice team	Level D: only at the patient’s request.; Level C: by the practice team, but is not a priority in appointment scheduling; Level B by the practice team and is a priority in appointment scheduling, but patients commonly see other providers because of limited availability or other issues; Level A: by the practice team, is a priority in appointment scheduling, and patients usually see their own provid…	0/1/2/3/4/5/6/7/8/9/10/11/12	5.5
Clinic	information systems	care coordination	Quebec survey	How is care coordinated among clinic professionals?	a) Informal or ad hoc exchanges / b) Pre-established care protocols for specific client groups or problems / c) Case discussion meetings (statutory meetings) d) Continuing medical education sessions	always/often/sometimes/never/doesn’t apply because only 1 doctor in the clinic	5.5
Clinic	information systems	care coordination	Quebec survey	In general, when a patient contacts your clinic, how long does the patient have to wait before seeing a doctor …	a) in an emergency situation? / b) in a non-emergency situation?	days	5	question implies outcome assessment, part of patient questionnaire
Clinic	information systems	evaluation	Starfield PCAT (provider survey)	Does your office get opinions and ideas from people that might help to provide better health care?		Definitely/Probably / Probably not / Definitely not / Not sure/ Don't Know	5
						25% Quartil	6.5
						50% Quartil	7
						75% Quartil	7.5

## Sheet: Administrative Systems
Section	Domain	Subdomain	Source	Item (question)	Item (options)	Item (response categories)	merged ranking mean
Clinic	administrative systems	medical records	Commonwealth Fund	Do you use electronic patient medical records in your practice (not including billing systems)?		yes/no	8
Clinic	administrative systems	software	Commonwealth Fund	Are you able to electronically transfer prescriptions to a pharmacy?		yes / no	8
Clinic	administrative systems	software	Commonwealth Fund	Can your practice generate the following information about your patients using a computerized process?	a) List of patients by diagnosis (e.g., diabetes or cancer) b) List of patients who are due or overdue for tests or preventive care (e.g., flu vaccine due) c) List of all patients taking a particular medication d) List of all medications taken by an individual patient (including those that may be prescribed by other doctors) e) List of all laboratory results for an individual patient (including t…	yes / no	8
Clinic	administrative systems	software	Commonwealth Fund	Are the following tasks routinely performed in your practice using a computerized system?	a) Patients are sent reminder notices when it is time for regular preventive or follow-up care WEB/MAIL ONLY: (e.g., flu vaccine or HbA1c for diabetic patients) b) All laboratory tests ordered are tracked until results reach clinicians c) You receive an alert or prompt to provide patients with test results d) You receive a reminder for guideline-based interventions and/or screening tests	yes / no	8
Clinic	administrative systems	medical records	QUALICOPC	Do your medical file normally include the following information? (tick all that apply)		living situation / Ethnicity / patient`s family history/ patient`s weight and height / smoking / blood pressure / reasons for encounter / diagnosis / prescribes medications / test results	8
Clinic	administrative systems	software	QUALICOPC	For which of the following purposes do you use a computer in your practice? (tick all that apply)		Not applicable (I don`t use a computer) / making appointments / issuing invioices / Issuing drup prescriptions / keeping records of consultations / sending refferal letters to medical sepecialist / storing diagnostic test result / searching medical information / sending prescriptions to the pharmacy	8
Clinic	administrative systems	medical records	Quebec survey	At your clinic do you have a a chart, in the files of patients with chronic diseases, that includes all the important follow-up components listed in patient management guidelines (e.g. glycated HB in diabetic patients)?		No /yes (computerised vs. Paper)	8
Clinic	administrative systems	medical records	Commonwealth Fund	For your patients with chronic conditions, are their self-management goals recorded in their medical record?		yes, routinly / yes, occasionally / no	7.5
Clinic	administrative systems	software	Commonwealth Fund	Do you use any of the following technologies in your practice?	a) Electronic ordering of laboratory tests b) Electronic alerts or prompts about a potential problem with drug dose or drug interaction	yes, routinly / yes, occasionally / no	7.5
Clinic	administrative systems	medical records	ACIC (Part 3d: Clinical Information Systems)	Registry (list of patients with specific conditions)	Level D: is not available; Level C: includes name, diagnosis, contact information and date of last contact either on paper or in a computer database; Level B: allows queries to sort subpopulations by clinical priorities; Level A: is tied to guidelines which provide prompts and reminders about needed services	0/1/2/3/4/5/6/7/8/9/10/11	7
Clinic	administrative systems	appointment system	PCMH-A (Part 7: Enhanced Access)	Appointment systems	Level D are limited to a single office visit type; Level C: provide some flexibility in scheduling different visit lengths; Level B: provide flexibility and include capacity for same day visits; Level A: are flexible and can accommodate customized visit lengths, same day visits, scheduled follow-up, and multiple provider visits	0/1/2/3/4/5/6/7/8/9/10/11/12	7
Clinic	administrative systems	software	Quebec survey	In your clinic, do you use…	a) computer software to manage appointments? / b) Internet access (Web) for physicians? / c) access to the health and social services telecommunications network (RTSS)? / d) electronic medical records? / e) a Web-based appointment system for patients? / f) an electronic interface to diagnostic imaging laboratory services? / g) an electronic system to transmit prescriptions to pharmacies? / h) com…	yes/no	7
Clinic	administrative systems	appointment system	ACIC (Part 3c: Delivery System Design)	Appointment System	Level D: can be used to schedule acute care visits, follow-up and preventive visits; Level C: assures scheduled follow-up with chronically ill patients; Level B: are flexible and can accommodate innovations such as customized visit length or group visits; Level A: includes organization of care that facilitates the patient seeing multiple providers in a single visit	0/1/2/3/4/5/6/7/8/9/10/11	6.5
Clinic	administrative systems	medical records	PCMH-A (Part 2: Quality Improvement (QI) Strategy)	An Electronic Health Record that supports Meaningful Use	Level D: is not present or is being implemented.; Level C is in place and is being used to capture clinical data; Level B: is used routinely during patient encounters to provide clinical decision support and to share data with patients; Level A is also used routinely to support population management and quality improvement efforts	0/1/2/3/4/5/6/7/8/9/10/11/12	6.5
Clinic	administrative systems	software	Starfield PCAT (provider survey)	About what percent of your patients are on a list or computerized roster that identifies them as your patients?		0-20% / 21 - 40% / 41 - 60%/ 61 - 80% / 81 - 100%	5
						25% Quartil	7
						50% Quartil	7.5
						75% Quartil	8

## Sheet: Remote Consultations
Section	Domain	Subdomain	Source	Item (question)	Item (options)	Item (response categories)	merged ranking mean
Clinic	remote consultations		Starfield PCAT (provider survey)	When the office is open, can patients get advice quickly over the phone when they think they need it?		Definitely/Probably / Probably not / Definitely not / Not sure/ Don't Know	7.5
Clinic	remote consultations		Starfield PCAT (provider survey)	When your office is closed, do you have a phone number patients can call when they get sick?		Definitely/Probably / Probably not / Definitely not / Not sure/ Don't Know	7.5
Clinic	remote consultations		Quebec survey	For each client group specified below, indicate if it is possible for patients to contact a physician or nurse by telephone during the clinic’s opening hours?	a)vulnerable patients (as defined by the RAMQ)? / b) regular patients who have a family doctor at your clinic? / c) people who have a medical record but don’t have a family doctor at your clinic? / d) people who don’t have a medical record at the clinic?	yes/no	6.5

## Sheet: Demographics
Section	Domain	Subdomain	Source	Item (question)	Item (options)	Item (response categories)	merged ranking mean
HCP	demographics	age	Commonwealth Fund	How old are you?		under 35 / 35-44 / 45-54 / 55-64 / 65 or older	8
HCP	demographics	gender	Commonwealth Fund	Are you…		male / female	8
HCP	demographics	origin	QUALICOPC	Were you born in this country		yes/no	8
HCP	demographics	age	QUALICOPC	What is your year of birth?		Yerar of birth	7.5
HCP	demographics	gender	QUALICOPC	Are you male or female		Male/female	7.5
HCP	demographics	age	Teamwork Assessment Survey (Shortell et al. 2015)	What is your age?		18-24 years old / 25-35 years old / 35-44 years old / 45 - 54 years old / 55-64 years old / 65-74 years old / 75 years or older	7.5
HCP	demographics	gender	Teamwork Assessment Survey (Shortell et al. 2015)	What is your sex?		male / female	7.5
HCP	demographics	origin	Teamwork Assessment Survey (Shortell et al. 2015)	What is your race/ethinicity?		Black/African American / Hispanic/Latino / Asian / Native Hawaiian/Pacific Islander / Native American/Alaskan Native / White/Caucasian / Other	7.5
						25% Quartil	7.5
						50% Quartil	7.5
						75% Quartil	8

## Sheet: Designation
Section	Domain	Subdomain	Source	Item (question)	Item (options)	Item (response categories)	merged ranking mean
HCP	designation		Starfield PCAT (provider survey)	Your specialty		general pediatrics / family practice / general internal medicine / general pediatrics with sub-specialty focus / general internal medicine with sub-specialty focus / pediatric sub-specialist / nurse practitioner / physician's assistant / certified nurse midwife	8

## Sheet: Training in chronic area
Section	Domain	Subdomain	Source	Item (question)	Item (options)	Item (response categories)	merged ranking mean
HCP	training in chronic care	disease managment program	QUALICOPC	In the past 12 month, have you been involved in a disease management programme for patients with the following chronic conditions?	1. Chronic heart failure 2. Asthma 3. COPD 4. Diabetes	yes/no	8
HCP	training in chronic care	provider education	ACIC (Part 3b: Decision Support)	Provider Education for Chronic Illness Care	Level D: is provided sporadicall; Level C: is provided systematically through traditional methods; Level B: is provided using optimal methods (e.g. academic detailing); Level A: includes training all practice teams in chronic illness care methods such as population based management, and self-management support	0/1/2/3/4/5/6/7/8/9/10/11	7.5

[truncated: 5 more sheets: Informational continuity, Management continuity, General HCP characterisitcs, Patient, HC System]
